# Supplementary material for: Photovoltaic Device Application of a Hydroquinone-Modified Conductive Polymer and Dual-Functional Molecular Si Surface Passivation Technology
Source: Polymers (Basel). 2022 Jan 25;14(3):478. doi: 10.3390/polym14030478 (PMC8839862; doi:10.3390/polym14030478)
Supplement: Supplementary file 1 [file polymers-14-00478-s001.zip]

Archive with 1 entries (1 files):
- polymers-1568069-supplementary.pdf
